# Supplementary material for: Chromosome-level genome assembly of the shuttles hoppfish, Periophthalmus modestus
Source: Gigascience. 2022 Jan 12;11:giab089. doi: 10.1093/gigascience/giab089 (PMC8756193; doi:10.1093/gigascience/giab089)
Supplement: giab089_Supplemental_Figures_and_Tables [file giab089_supplemental_figures_and_tables.zip]

Archive with 2 entries (2 files):
- supplementary_figures.pdf
- supplementary_tables.pdf
